# Supplementary material for: The Involvement of RIPK1 in Alopecia Areata
Source: Int J Mol Sci. 2025 Feb 13;26(4):1565. doi: 10.3390/ijms26041565 (PMC11855397; doi:10.3390/ijms26041565)
Supplement: Supplementary file 1 [file ijms-26-01565-s001.zip]

Archive with 1 entries (1 files):
- ijms-3442900-supplementary.pdf
